# Supplementary material for: Diversity and Composition of Culturable Microorganisms and Their Biodeterioration Potentials in the Sandstone of Beishiku Temple, China
Source: Microorganisms. 2023 Feb 8;11(2):429. doi: 10.3390/microorganisms11020429 (PMC9965415; doi:10.3390/microorganisms11020429)
Supplement: Supplementary file 1 [file microorganisms-11-00429-s001.zip]

Archive with 1 entries (1 files):
- microorganisms-2132257-supplementary.pdf
